# Supplementary material for: Diagnostic Models Combining Clinical Information, Ultrasound and Biochemical Markers for Ovarian Cancer: Cochrane Systematic Review and Meta-Analysis
Source: Cancers (Basel). 2022 Jul 26;14(15):3621. doi: 10.3390/cancers14153621 (PMC9332683; doi:10.3390/cancers14153621)
Supplement: Supplementary file 1 [file cancers-14-03621-s001.zip]

Archive with 5 entries (5 files):
- Supplementary File S1 Medline search strategies.pdf
- Supplementary File S2 illustrating application of test accuracy metrics.pdf
- Supplementary File S3 Complete Summary Characteristics included studies. docx.pdf
- Supplementary File S4 Pooled estimates test accuracy at thresholds reported in included studies.pdf
- Supplementary File S5 sensitivity analysis borderline tumours.pdf
